# Supplementary material for: Complementary Transcriptome and Proteome Analyses Provide Insight into the Floral Transition in Bamboo (Dendrocalamus latiflorus Munro)
Source: Int J Mol Sci. 2020 Nov 10;21(22):8430. doi: 10.3390/ijms21228430 (PMC7696756; doi:10.3390/ijms21228430)
Supplement: Supplementary file 1 [file ijms-21-08430-s001.zip]

Archive with 3 entries (2 files):
- SUPPL/
- SUPPL/Supplementary Materials.pdf
- SUPPL/Table S6-S9.xls
